# Supplementary material for: IFRA: A Machine Learning-Based Instrumented Fall Risk Assessment Scale Derived from an Instrumented Timed Up and Go Test in Stroke Patients
Source: Healthcare (Basel). 2026 Jan 16;14(2):228. doi: 10.3390/healthcare14020228 (PMC12841214; doi:10.3390/healthcare14020228)
Supplement: Supplementary file 1 [file healthcare-14-00228-s001.zip]

Archive with 1 entries (1 files):
- healthcare-4010194-supplementary.pdf
